# Supplementary material for: MicroRNAs Differentially Expressed in Actinic Keratosis and Healthy Skin Scrapings
Source: Biomedicines. 2023 Jun 15;11(6):1719. doi: 10.3390/biomedicines11061719 (PMC10296342; doi:10.3390/biomedicines11061719)
Supplement: Supplementary file 1 [file biomedicines-11-01719-s001.zip]

Archive with 2 entries (2 files):
- New_Rev_Supplementary Table 1.xlsx
- New_Rev_Supplementary Table 2.xlsx
