# Supplementary material for: MicroRNAs Differentially Expressed in Actinic Keratosis and Healthy Skin Scrapings
Source: Biomedicines. 2023 Jun 15;11(6):1719. doi: 10.3390/biomedicines11061719 (PMC10296342; doi:10.3390/biomedicines11061719)
Supplement: Supplementary file 1 [file biomedicines-11-01719-s001.zip › New_Rev_Supplementary Table 1.xlsx]

## Sheet: MiRNAs Venn diagram
1 common element in "TGF-b signaling pathway" and "Adherens junction":	2 common elements in "TGF-b signaling pathway", "Proteoglycans in cancer", "Pathways in cancer":	3 common elements in "Proteoglycans in cancer", "Pathways in cancer" and "Adherens junction":	1 element included exclusively in "Pathways in cancer":	31 common elements in "TGF-b signaling pathway", "Proteoglycans in cancer", "Pathways in cancer" and "Adherens junction":
hsa-miR-191-5p	hsa-miR-370-3p	hsa-miR-218-5p	hsa-miR-126-3p	hsa-miR-320a
	hsa-miR-211-5p	hsa-miR-127-5p		hsa-miR-422a
		hsa-miR-504-5p		hsa-miR-200c-3p
				hsa-miR-145-5p
				hsa-miR-186-5p
				hsa-miR-494-3p
				hsa-miR-302c-3p
				hsa-miR-200a-3p
				hsa-miR-487a-3p
				hsa-miR-182-5p
				hsa-miR-34a-5p
				hsa-miR-203a-5p
				hsa-let-7e-5p
				hsa-let-7b-5p
				hsa-miR-454-3p
				hsa-miR-16-5p
				hsa-miR-195-5p
				hsa-miR-214-3p
				hsa-miR-146a-5p
				hsa-miR-150-5p
				hsa-miR-19b-3p
				hsa-miR-146b-3p
				hsa-miR-342-3p
				hsa-miR-519e-3p
				hsa-miR-24-3p
				hsa-miR-486-5p
				hsa-miR-222-3p
				hsa-miR-618
				hsa-miR-31-5p
				hsa-miR-484
				hsa-miR-193b-3p
