# Supplementary material for: MicroRNAs Differentially Expressed in Actinic Keratosis and Healthy Skin Scrapings
Source: Biomedicines. 2023 Jun 15;11(6):1719. doi: 10.3390/biomedicines11061719 (PMC10296342; doi:10.3390/biomedicines11061719)
Supplement: Supplementary file 1 [file biomedicines-11-01719-s001.zip › New_Rev_Supplementary Table 2.xlsx]

## Sheet: Target genes Venn diagram
43 elements included exclusively in "TGF-b signaling pathway":	4 common elements in "TGF-b signaling pathway" and "Proteoglycans in cancer":	3 common elements in "TGF-b signaling pathway", "Proteoglycans in cancer" and "Pathways in cancer":	3 common elements in "TGF-b signaling pathway" and "Pathways in cancer":	3 common elements in "TGF-b signaling pathway", "Proteoglycans in cancer", "Pathways in cancer" and "Adherens junction":	6 common elements in "TGF-b signaling pathway", "Pathways in cancer" and "Adherens junction":	2 common elements in "Proteoglycans in cancer" and "Adherens junction":	8 common elements in "Proteoglycans in cancer", "Pathways in cancer" and "Adherens junction":	60 common elements in "Proteoglycans in cancer" and "Pathways in cancer":	56 elements included exclusively in "Proteoglycans in cancer":	161 elements included exclusively in "Pathways in cancer":	7 common elements in "Pathways in cancer" and "Adherens junction":	32 elements included exclusively in "Adherens junction":
FST	THBS1	ROCK1	BMP2	SMAD2	TGFBR1	ACTB	ERBB2	FZD7	ESR1	FGF12	TCF7L2	ACTN2
ID2	RPS6KB2	MYC	RBX1	RHOA	SMAD3	IQGAP1	MET	BRAF	CAMK2D	FOS	CDH1	CSNK2A2
SMAD6	DCN	TGFB2	BMP4	MAPK1	SMAD4		IGF1R	PRKCA	HBEGF	GSK3B	CTNNA1	WASF1
INHBB	RPS6KB1				EP300		EGFR	STAT3	PDCD4	DVL3	CTNNA3	WASL
SMAD9					CREBBP		CTNNB1	WNT16	FLNC	PDGFRA	LEF1	CTNND1
PPP2CA					TGFBR2		RAC1	FZD5	CAMK2G	E2F1	TCF7	LMO7
ACVR1B							CDC42	WNT7A	SDC1	BDKRB1	CTNNA2	SNAI2
SMURF2							FGFR1	SOS2	PPP1CC	GNG13		PTPN1
BMPR1B								CBL	MAPK14	FGF19		VCL
BMP5								NRAS	FRS2	ADCY1		PTPRF
PITX2								PIK3CB	RDX	SPI1		SNAI1
CHRD								PTCH1	TIAM1	FIGF		WASF3
CUL1								WNT10B	TLR4	GNA12		TJP1
INHBA								WNT5A	PPP1R12B	PTGER4		SORBS1
LEFTY1								ARHGEF12	CAV2	CDK4		FYN
ID4								ROCK2	ERBB3	CXCL8		MLLT4
BMP8B								FZD6	TWIST2	STAT5A		NLK
ACVR1								RAF1	RRAS2	FGF14		PVRL4
SKP1								WNT2B	MSN	E2F2		ACTN1
ACVR2B								WNT4	ANK2	CXCR4		WASF2
ZFYVE16								WNT3	PAK1	LAMB3		FER
E2F5								KRAS	COL21A1	ADCY7		CSNK2A1
PPP2R1A								FZD3	CTTN	CRKL		FARP2
SMURF1								FASLG	CAMK2A	STK4		INSR
ZFYVE9								TP53	GPC3	ADCY2		SSX2IP
RBL1								PTK2	ANK3	AGTR1		ACTN4
SMAD5								ITGAV	HCLS1	LPAR3		PARD3
ACVR2A								FZD4	SLC9A1	FGF13		PVRL3
GDF6								PLCG1	TFAP4	APC		YES1
TFDP1								CASP3	PPP1R12A	RUNX1		PTPRB
SP1								PIK3CD	HPSE2	RAD51		MAP3K7
ACVR1C								PIK3R3	GPC1	MSH3		PVRL1
PPP2CB								FZD10	IGF2	CUL2
BMPR1A								CCND1	FLNB	TPR
BAMBI								HIF1A	EIF4B	CTBP1
IFNG								ITGA2	FLNA	TGFA
SMAD7								PIK3R1	ITPR1	HHIP
E2F4								SOS1	PTPN11	CDK2
NOG								PIK3CG	DDX5	GNA13
BMP7								PRKX	GAB1	BDKRB2
PPP2R1B								FGF2	IL12B	ARNT
LEFTY2								FZD1	CAMK2B	ETS1
BMPR2								PRKCB	PLCE1	GNG12
								FAS	SDC2	RALA
								IGF1	PDPK1	FGF10
								AKT3	VMP1	RARB
								WNT3A	ITPR3	BCL2
								PIK3CA	ITPR2	CDKN1B
								WNT8B	KDR	TRAF4
								FN1	PLAU	BIRC5
								CDKN1A	CD63	RALBP1
								MAP2K1	ERBB4	PLD1
								SMO	RRAS	CXCL12
								HGF	CD44	RASGRP2
								VEGFA	PPP1CB	GNAI3
								GRB2	ITGB3	FGF20
								WNT7B		F2RL3
								MDM2		TRAF5
								WNT9A		APPL1
								PRKACB		RET
										CDK6
										STAT5B
										LPAR6
										TPM3
										PAX8
										VHL
										EPAS1
										PTGER3
										MITF
										LPAR4
										IKBKB
										FGF11
										GNG10
										PLCB1
										RUNX1T1
										MAPK9
										AR
										JUN
										DVL1
										MSH6
										CCNE2
										AXIN2
										RASGRP1
										SKP2
										COL4A2
										E2F3
										MAPK8
										TRAF6
										PGF
										CEBPA
										F2R
										NTRK1
										EDNRB
										PTGER2
										GLI3
										RASGRP4
										MSH2
										DAPK1
										LPAR5
										KIT
										GNG2
										COL4A3
										RB1
										COL4A4
										FGF9
										HDAC2
										KITLG
										FGF18
										FGF5
										EGLN2
										MAX
										LAMC1
										PPARG
										CASP8
										GNAQ
										NKX3-1
										BCL2L1
										PIAS2
										CCNE1
										GNAI2
										RALGDS
										COL4A6
										MECOM
										FGF8
										SLC2A1
										GNG4
										EDNRA
										RASGRP3
										LAMC2
										STAT1
										FGF23
										FGFR2
										ITGA6
										RELA
										RXRB
										PTEN
										FOXO1
										CSF1R
										FGF16
										DAPK2
										FGF1
										FGF7
										TRAF3
										GNG5
										ADCY9
										ADCY4
										TFG
										JAK1
										PLCB4
										STK36
										ITGA2B
										GNG3
										CCDC6
										GNAI1
										PDGFRB
										XIAP
										EGLN1
										COL4A1
										BIRC2
										PDGFA
										ADCY6
